# Supplementary material for: Volatile Profiling of Spirulina Food Supplements
Source: Foods. 2024 Apr 19;13(8):1257. doi: 10.3390/foods13081257 (PMC11049305; doi:10.3390/foods13081257)
Supplement: Supplementary file 1 [file foods-13-01257-s001.zip]

Archive with 1 entries (1 files):
- foods-2942832-supplementary.xlsx
