# Supplementary material for: Volatile Profiling of Spirulina Food Supplements
Source: Foods. 2024 Apr 19;13(8):1257. doi: 10.3390/foods13081257 (PMC11049305; doi:10.3390/foods13081257)
Supplement: Supplementary file 1 [file foods-13-01257-s001.zip › foods-2942832-supplementary.xlsx]

## Sheet: Table S1_Final
Table S1: Peak areas of the volatile compounds identified in seventeen commercial Spirulina food supplements using HS-SPME-GC/MS method and column A
			Sample number
Compound name	Level of Identification	Retention time (min)	S1	S2	S3	S4	S5	S6	S7	S8	S9	S10	S11	S12	S13	S14	S15	S16	S17
ALKANES
2,2,6-Trimethyloctane	E	5.4241												4.98 x 108
4-Ethyl-2,2,6,6-tetramethylheptane	E	6.11												5.92 x 108
2,4-Dimethyldecane	E	6.5847												7.70 x 107
1-Ethyl-2-heptylcyclopropane	E	7.27				8.42 x 107		1.07 x 108
Dodecane	E	7.6168												8.73 x 108		1.69 x 109
Hexylcyclohexane	E	8.0722									2.23 x 108
Tridecane	D	8.58										7.65 x 107		8.54 x 107		6.41 x 108
1,2,4,5-Tetramethylcyclohexane	E	8.9465									4.07 x 107
2,6,10-Τrimethyldodecane	E	9.4505	7.92 x 107
Tetradecane	B	9.4942				2.79 x 108				1.75 x 108	1.58 x 108	1.59 x 109	2.64 x 108	1.24 x 109	1.58 x 108	5.56 x 109		3.20 x 108	3.21 x 108
Οctylcyclohexane	E	9.9826									1.40 x 108
Pentadecane#	A	10.31	2.62 x 109	5.88 x 108	6.66 x 108	1.25 x 1010	8.24 x 108	5.05 x 108	2.51 x 109	7.47 x 109	1.70 x 109	2.74 x 1010	9.07 x 109	1.11 x 1010	7.03 x 109	1.07 x 1010	6.70 x 109	3.57 x 109	1.30 x 1010
Hexadecane#	B	11.1196	1.10 x 109	1.91 x 108	3.84 x 108	1.07 x 1010	4.99 x 108	2.94 x 108	2.77 x 108	1.07 x 1010	1.44 x 109	3.01 x 1010	1.00 x 1010	8.86 x 109	4.97 x 109	1.16 x 1010	5.00 x 109	3.84 x 109	7.43 x 109
Heptadecane#	A	11.9	2.83 x 1010	9.83 x 109	1.33 x 1010	2.30 x 1010	1.73 x 1010	1.13 x 1010	2.81 x 1010	1.90 x 1010	3.08 x 1010	1.70 x 1010	5.04 x 1010	5.07 x 1010	4.76 x 1010	3.42 x 1010	5.72 x 1010	4.61 x 1010	5.81 x 1010
ALKENES
Τetradec-3-ene	E	9.5892				1.33 x 108					5.52 x 108
Ηexadec-7-ene	E	11.008										6.59 x 108	8.37 x 107	4.44 x 107		4.95 x 107
Ηeptadec-8-ene	E	11.734		1.17 x 108		2.98 x 109	6.69 x 107		2.38 x 108	3.22 x 109	4.47 x 108	7.15 x 109	2.24 x 109	1.87 x 109	7.40 x 108	2.07 x 109	1.44 x 109	8.95 x 108	1.92 x 109
2-Methyl-5-propan-2-ylbicyclo[3.1.0]hex-2-ene (a-thujene)	E	4.82					2.64 x 107										4.99 x 107
1-Methyl-4-prop-1-en-2-ylcyclohexene (limonene)	E	5.8811				3.61 x 108			9.58 x 108		6.68 x 108
4,7,7-trimethylbicyclo[4.1.0]hept-2-ene (4-carene)	E	5.52			3.42 x 108		5.27 x 108
KETONES
Heptan-2-one	A	4.26				1.78 x 108			1.24 x 108		1.31 x 108	4.18 x 108	5.11 x 108	1.67 x 108	6.05 x 108	3.56 x 108	2.51 x 108	4.14 x 108	1.39 x 109
Octan-2-one	E	5.33	1.48 x 108			6.14 x 107	7.22 x 107		1.65 x 107		6.54 x 107	3.30 x 108	3.35 x 108		2.06 x 108	4.31 x 107	1.97 x 108	1.01 x 108	6.79 x 108
Undecan-2-one	E	8.51									7.12 x 108
6-Methylheptan-2-one	D	4.94	6.37 x 107	4.12 x 107		8.66 x 107	5.89 x 107	3.74 x 107	1.28 x 108	4.60 x 107	4.91 x 107	2.78 x 108	3.93 x 108	9.05 x 107	6.57 x 108	6.95 x 108	1.28 x 108	1.10 x 108	4.83 x 108
6-Methylhept-5-en-2-one (sulcatone)	D	5.28	4.22 x 108	2.40 x 108	8.88 x 107	5.22 x 108	2.71 x 108	1.39 x 108	2.34 x 108	1.49 x 108		1.13 x 109	1.43 x 109		7.12 x 108	1.44 x 109	4.94 x 108		8.03 x 108
6,10,14-Trimethylpentadecan-2-one*	E	12.9178	1.64 x 108			4.23 x 108			1.59 x 108	9.52 x 108	2.52 x 108	5.85 x 108	3.63 x 108		1.29 x 108	2.49 x 108	4.51 x 108	1.28 x 108	2.50 x 108
6,10-Dimethylundeca-5,9-dien-2-one (geranylacetone)#*	D	9.87	8.70 x 108	4.45 x 108	3.88 x 108	1.75 x 109	7.68 x 108	3.73 x 108	1.29 x 109	1.88 x 109	1.39 x 109	3.21 x 109	2.59 x 109	2.03 x 109	1.64 x 109	1.92 x 109	2.38 x 109	1.54 x 109	2.00 x 109
2,2,6-Trimethylcyclohexan-1-one#	D	5.89	7.28 x 108	5.63 x 108	6.68 x 108	9.00 x 108	1.44 x 109	2.01 x 108	7.02 x 108	3.48 x 108	3.11 x 108	2.24 x 109	1.83 x 109	3.94 x 108	3.25 x 109	1.83 x 109	8.18 x 108	4.27 x 108	3.21 x 109
3,5,5-Trimethylcyclohex-2-en-1-one (isophorone)	D	6.16	5.84 x 108		7.56 x 108	4.19 x 108	1.05 x 109	1.65 x 108	5.58 x 108				1.44 x 109		1.27 x 109	5.32 x 108	9.29 x 108		2.23 x 109
3,5,5-Trimethylcyclohex-3-en-1-one	E	6.36		2.95 x 107		8.15 x 107
3,4,4-Trimethylcyclohex-2-en-1-one	D	6.41			3.68 x 107		1.85 x 108		1.20 x 107			1.23 x 108	4.37 x 108	5.16 x 107	1.70 x 108	1.88 x 108	1.12 x 108	2.88 x 107	2.88 x 108
2-Pentylcyclopent-2-en-1-one	D	8.48															1.25 x 108
4-(2,6,6-Trimethylcyclohex-1-yl)-butan-2-one	E	9.8644	2.51 x 107		1.63 x 107	1.33 x 108	9.87 x 107		5.05 x 107		7.95 x 107	7.70 x 107	9.34 x 107			6.20 x 107	1.71 x 108		2.57 x 108
Diphenyl-methanone (benzophenone)	E	11.485	3.81 x 107													2.12 x 109	2.03 x 108	5.56 x 107	4.34 x 107
4-(2,6,6-Trimethylcyclohex-2-en-1-yl)but-3-en-2-one (α-Ionone)#	B	9.7203	3.97 x 108	3.56 x 108	6.13 x 108	1.85 x 109	1.05 x 109	2.64 x 108	5.60 x 108	9.95 x 108	7.06 x 108	2.54 x 109	9.21 x 108	1.30 x 109	1.52 x 109	8.85 x 108	2.14 x 109	7.34 x 108	1.56 x 109
4-(2,6,6-Trimethylcyclohexa-1,3-dien-1-yl)-but-3-en-2-one (dehydro β-ionone)	E	10.1777	7.19 x 108	3.13 x 108	4.31 x 108		5.27 x 108	3.98 x 108	2.54 x 108	5.77 x 108		4.44 x 108			6.42 x 108		5.76 x 108	4.19 x 108	5.20 x 108
4-(2,6,6-Trimethyl-1-cyclohexen-1-yl)-3-buten-2-one (β-ionone)#	A	10.21	4.08 x 109	4.86 x 109	7.88 x 109	1.42 x 1010	1.08 x 1010	3.11 x 109	1.17 x 1010	9.39 x 109	1.00 x 1010	1.50 x 1010	1.56 x 1010	1.61 x 1010	1.62 x 1010	1.65 x 1010	1.53 x 1010	1.26 x 1010	1.35 x 1010
4-(2,2,6-trimethyl-7-oxabicyclo[4.1.0]heptan-1-yl)-but-3-en-2-one (β-ionone epoxide)#	D	10.24	2.81 x 109	2.11 x 109	2.87 x 109	8.73 x 109	7.48 x 109	1.03 x 109	2.20 x 109	3.70 x 109	4.73 x 109	8.85 x 109	9.95 x 109	1.61 x 1010	9.06 x 109	6.00 x 109	1.29 x 1010	8.46 x 109	1.35 x 1010
ALDEHYDES
3-methylbutanal	E	2.17		3.36 x 108														1.35 x 107
Pentanal	D	2.46				4.33 x 107			3.51 x 107	1.14 x 108	1.15 x 108	7.15 x 107	6.72 x 107	3.35 x 107	4.05 x 107	6.07 x 107	5.89 x 107	1.80 x 108
Hexanal#	A	3.28	1.72 x 109	1.78 x 109	4.67 x 108	3.48 x 109	1.97 x 109	2.33 x 109	2.22 x 109	2.51 x 109	4.94 x 109	2.60 x 109	5.51 x 109	5.04 x 109	5.59 x 109	5.56 x 109	6.38 x 109	8.13 x 109	6.22 x 109
Furan-3-carbaldehyde	D	3.66												1.31 x 108
2-Methylene-hexanal	E	3.99				1.64 x 107							7.29 x 107	2.95 x 107	6.54 x 107	7.90 x 107		3.32 x 107
Heptanal#	D	4.36	2.95 x 108	2.16 x 108	4.20 x 107	6.38 x 108	3.18 x 108	4.39 x 108	2.94 x 108	4.52 x 108	9.59 x 108	4.51 x 108	8.27 x 108	1.01 x 109	8.10 x 108	1.05 x 109	1.19 x 109	1.26 x 109	5.81 x 108
Hept-2-enal*	D	4.98	2.67 x 108		7.68 x 107	2.49 x 108	3.06 x 108	4.40 x 108	5.96 x 108	6.62 x 108	4.49 x 108	7.10 x 108	2.83 x 108	2.22 x 108	1.38 x 108	2.50 x 108	3.76 x 108	1.66 x 108	1.08 x 108
Benzaldehyde	A	5.08	2.67 x 108	2.72 x 108	4.01 x 107	2.54 x 108	8.08 x 107		9.95 x 106	2.19 x 108	1.74 x 108	2.77 x 108	3.27 x 108	5.73 x 108	2.43 x 108	4.52 x 108	3.01 x 108	1.20 x 109	1.16 x 109
Octanal*	D	5.54				8.87 x 107			2.31 x 108	9.60 x 107	2.05 x 108		1.82 x 108			2.44 x 108	2.23 x 108	3.47 x 108	2.06 x 108
5-Ethylcyclopentene-1-carbaldehyde	E	5.8511					1.28 x 107								7.37 x 107
4-Methylcyclohex-3-ene-1-carbaldehyde	E	5.8895														9.22 x 107		1.19 x 108
2-Phenylacetaldehyde	E	5.98		1.78 x 108	1.36 x 107
Oct-2-enal	D	6.1	2.03 x 108	2.26 x 108		4.40 x 108	1.32 x 108	3.31 x 108	3.45 x 108	4.79 x 108	4.52 x 108	8.62 x 108	6.38 x 108	4.07 x 108	3.35 x 108	6.41 x 108	6.34 x 108	6.18 x 108	4.03 x 108
3-Methylbenzaldehyde	E	6.31								1.22 x 107	3.06 x 107
5-Methyl-2-propan-2-ylhex-2-enal	E	6.6076	2.37 x 108	6.23 x 107
Nonanal*	E	6.63				1.22 x 108		3.62 x 108	7.57 x 108	5.69 x 108	5.20 x 108			8.48 x 108				8.85 x 108
2,6,6-Trimethylcyclohex-2-ene-1-carbaldehyde (α-cyclocitral)	D	6.86				1.22 x 108	9.67 x 107			9.82 x 107	1.21 x 108	3.80 x 107	8.37 x 107	7.20 x 108	1.78 x 108	3.10 x 108	1.25 x 108	3.27 x 108	2.59 x 108
3,4-Dimethylbenzaldehyde	D	7.4		9.64 x 107	2.37 x 108	2.84 x 108	4.12 x 108	3.30 x 107	5.58 x 107	1.99 x 108	3.55 x 107	8.62 x 108	3.01 x 108	3.29 x 108	2.23 x 108	6.85 x 108	4.81 x 108	1.31 x 108	9.88 x 107
3-Ethylbenzaldehyde	E	7.5		3.08 x 107	4.96 x 107	7.64 x 107	1.08 x 108		4.15 x 107	4.47 x 107		1.56 x 108			1.60 x 108		1.80 x 108
Dec-4-enal	E	7.5628								7.21 x 107						2.32 x 108		1.13 x 108
2,6,6-Trimethylcyclohexa-1,3-diene-1-carbaldehyde (safranal)#	D	7.65	3.36 x 108	2.72 x 108	1.20 x 109	2.43 x 109	1.48 x 109	4.25 x 108	8.54 x 108	1.07 x 109	1.11 x 109	2.06 x 109	2.60 x 109	1.69 x 109	1.91 x 109	1.78 x 109	2.29 x 109	2.02 x 109	1.93 x 109
2,6,6-Trimethyl-1-cyclohexene-1-carbaldehyde (β-cyclocitral)#	A	7.85	6.92 x 108	9.56 x 108	1.33 x 109	2.32 x 109	2.07 x 109	6.05 x 108	8.45 x 108	1.25 x 109	1.33 x 109	3.66 x 109	3.83 x 109	2.17 x 109	2.71 x 109	5.59 x 109	2.59 x 109	2.93 x 109	2.80 x 109
2-Methyl-3-phenylpropanal	D	8.12												2.17 x 109
2-(2,6,6-Trimethyl-1-cyclohexen-1-yl)-acetaldehyde	E	8.217		4.55 x 107	2.35 x 108	2.71 x 108	2.83 x 108	1.24 x 108		1.86 x 108		2.04 x 108	1.65 x 108	1.86 x 108	7.43 x 107	3.39 x 108	1.40 x 108
2,4,6-Trimethylbenzaldehyde	E	8.8347							3.35 x 107
2-Butyl-oct-2-enal	E	9.2578				1.82 x 108				3.48 x 107			4.74 x 108	1.94 x 108	9.79 x 107	2.28 x 108	1.49 x 108	9.85 x 107	7.77 x 107
Pentadecanal	E	12.015														1.23 x 108
ALCOHOLS
2-Methylbutan-1-ol	E	2.73	9.17 x 107
Pentan-1-ol	A	2.7	1.00 x 105			1.10 x 107			2.08 x 107	1.28 x 107		1.31 x 108	1.49 x 108		1.77 x 108	1.50 x 107			3.53 x 108
Hexan-1-ol	A	3.99	4.01 x 108	1.06 x 108		1.23 x 109	4.46 x 107	2.81 x 108	3.92 x 108	1.65 x 108	1.83 x 108	6.18 x 108	1.89 x 109	1.67 x 108	3.13 x 109	6.68 x 108	8.93 x 108	2.83 x 108	7.16 x 109
6-Methylheptan-2-ol	E	5.0995				7.74 x 107
Heptan-1-ol*	A	5.11	1.66 x 108			4.84 x 108	2.85 x 107	2.13 x 107	3.79 x 107	2.74 x 107	3.20 x 107	9.68 x 107	4.67 x 108		6.63 x 108	1.82 x 108	1.95 x 108		2.42 x 109
Oct-1-en-3-ol#	A	5.224	2.42 x 109	2.63 x 109	2.38 x 109	5.73 x 109	4.96 x 109	1.31 x 109	3.71 x 109	2.13 x 109	2.02 x 109	8.57 x 109	6.22 x 109	3.10 x 109	4.67 x 109	5.53 x 109	6.74 x 109	2.65 x 109	6.60 x 109
6-Methylhept-5-en-2-ol	E	5.37													8.90 x 108
Octan-2-ol	D	5.49				8.90 x 107									1.78 x 108				5.43 x 108
4,4-Dimethylcyclohex-2-en-1-ol*	E	5.58				4.30 x 108			2.94 x 108			1.31 x 109	6.65 x 108	2.83 x 108	5.59 x 108	6.20 x 108	2.56 x 108	1.24 x 108	5.28 x 108
2-Ethylhexan-1-ol	D	5.98		1.98 x 108		1.28 x 108	2.15 x 107	8.09 x 107			4.00 x 108			1.74 x 109	1.33 x 108	3.63 x 107	2.97 x 108	9.52 x 108
Oct-2-en-1-ol*	D	6.18	9.59 x 107	1.03 x 109		7.33 x 108	4.30 x 108	3.28 x 108	3.88 x 108	1.30 x 109	1.07 x 109	3.23 x 109	1.67 x 109	1.02 x 109	1.56 x 109	1.33 x 109	2.26 x 109	1.46 x 109	3.00 x 109
Octan-1-ol	A	6.21	3.76 x 108			1.92 x 108								2.76 x 108
3,7-Dimethylocta-1,6-dien-3-ol (linalool)	D	6.54	2.46 x 108			6.24 x 108	1.02 x 108					4.54 x 107	1.08 x 108		1.50 x 108	9.39 x 107	1.35 x 108	1.44 x 108
Νonan-1-ol*	E	7.2711	3.15 x 108	3.64 x 107		3.26 x 108			3.35 x 107	1.28 x 108			1.03 x 108		4.45 x 108	2.30 x 108		1.16 x 108
Acetic acid;(E)-oct-3-en-1-ol	E	7.5752										5.21 x 108
Decan-1-ol	E	8.31				2.57 x 108				5.21 x 108					2.67 x 108
2-Ethyl-4,5-dimethylphenol	E	8.5445																2.50 x 108
2,4-Di-tert-butylphenol	B	10.379	7.23 x 106	7.48 x 106	9.39 x 106	1.00 x 108			3.54 x 107	4.26 x 106	5.74 x 106
Tetradec-9-en-1-ol*	E	11.6777				3.79 x 108				3.96 x 108		2.03 x 109	3.83 x 108	3.04 x 108	1.02 x 108	4.92 x 108	1.33 x 108		3.02 x 108
Tetradeca-11,13-dien-1-ol	E	11.8875	4.98 x 108			2.75 x 108				9.76 x 108						3.39 x 107
PYRAZINES
2,5-Dimethylpyrazine	D	4.5													9.46 x 107	6.44 x 107			9.16 x 107
2,3,5-Trimethylpyrazine (trimethylpyrazine)	D	5.53										5.30 x 108
2,6-Diethylpyrazine*	E	6.31	3.52 x 108	4.07 x 107	4.78 x 108		9.15 x 108		2.27 x 108			2.13 x 108	1.15 x 108		3.96 x 107	1.56 x 108	6.05 x 107
2,3,5,6-tetramethylpyrazine (tetramethylpyrazine)	D	6.39	1.15 x 109	1.11 x 108								3.76 x 109
3,5-Dimethyl-2-(2-methylpropyl)pyrazine	E	7.6217					8.50 x 107
2-Methyl-6-(3-methylbutyl)pyrazine	E	8.0879	2.23 x 108	7.96 x 107
2,3,5-Trimethyl-6-(2-methylpropyl)pyrazine	E	8.32	7.46 x 107									1.08 x 108
2,5-Dimethyl-3-(3-methylbutyl)pyrazine	E	8.6		3.66 x 108	5.32 x 108		1.15 x 109		2.20 x 108
2,3-Dimethyl-5-(3-methylbutyl)pyrazine	E	8.68	1.25 x 109	4.55 x 107
FURANS - FURANONES
2-Pentylfuran	D	5.36	2.74 x 107	1.91 x 107		3.24 x 108	1.27 x 108		1.15 x 108		9.22 x 107	2.44 x 108	6.79 x 108	4.38 x 108	1.66 x 109	7.73 x 108	1.28 x 108	3.70 x 108	1.38 x 109
1-(2,5-Dimethylfuran-3-yl)ethanone (3-acetyl-2,5-dimethylfuran)#*	E	5.99	1.46 x 108	1.00 x 108	3.56 x 108	7.06 x 108	8.02 x 108	2.28 x 107	2.13 x 108	3.27 x 107	6.66 x 107	1.36 x 109	1.63 x 109	3.10 x 108	1.65 x 109	1.33 x 109	8.67 x 108	1.58 x 108	1.61 x 109
4,4,7a-Trimethyl-6,7-dihydro-5H-1-benzofuran-2-one#	E	10.7111	2.06 x 109	1.25 x 109	1.29 x 109	2.69 x 109	2.55 x 109	1.15 x 109	1.63 x 109	2.05 x 109	1.54 x 109	6.04 x 109	3.27 x 109	1.96 x 109	3.25 x 109	2.00 x 109	3.92 x 109	2.95 x 109	4.49 x 109
ESTERS
Ethenyl hexanoate (n-caproic acid vinyl ester)	E	5.26	2.15 x 107					1.46 x 107	2.02 x 108	2.19 x 108	6.44 x 107			1.84 x 108				6.60 x 108
Pentyl acetate	E	4.51							1.76 x 107			3.99 x 108
Methyl hexanoate	E	4.6	5.98 x 106						3.42 x 107	9.44 x 106				1.59 x 107	2.13 x 107		3.60 x 107
Ethyl 4-methylpentanoate	E	5.09							3.69 x 107
Ethyl hexanoate	E	5.46							7.61 x 108
Ethyl heptanoate	E	6.53							8.36 x 107
Hexyl butanoate	E	7.51					8.56 x 107
Bis(2-methylpropyl) benzene-1,2-dicarboxylate (diisobutyl phthalate)	E	13.1165			7.95 x 106	1.19 x 107				1.25 x 107
Methyl (11Z)-hexadec-11-enoate	E	13.384								2.08 x 108	1.00 x 108					1.12 x 108	2.19 x 108
Methyl hexadecanoate (methyl palmitate)	E	13.4756	3.95 x 108	1.02 x 108		6.92 x 108		3.53 x 108	3.17 x 108	1.91 x 109	1.33 x 109	1.11 x 109	7.86 x 108	1.30 x 109	1.26 x 109	1.31 x 109	2.23 x 109	1.01 x 109	9.65 x 108
OTHER
1-Octoxyoctane (di-n-octyl ether)#	E	11.6047	4.98 x 108	1.62 x 108	1.72 x 108	2.69 x 108	1.58 x 108	2.06 x 108	1.92 x 108	3.48 x 108	6.35 x 107	2.69 x 108	1.29 x 108	7.39 x 107	3.81 x 107	1.31 x 108	4.38 x 107	2.60 x 107	2.62 x 107
1-Methyl-3,5-di(propan-2-yl)benzene	E	5.821				4.13 x 108								5.35 x 108
1,3-Ditert-butylbenzene	E	8.0937				3.04 x 107										2.13 x 107		7.99 x 107
2,5-Dimethylpyrimidine	E	4.55	4.72 x 107				4.14 x 107						9.31 x 107
2-Butylpyridine	D	6.58							2.83 x 107										9.05 x 107
2-Pentylpyridine	E	7.5424							7.14 x 108				3.49 x 108		4.91 x 108				1.01 x 109
2-Methyl-6-pentylpyridine	E	8.0225	5.96 x 107						4.42 x 107	2.34 x 107					1.46 x 108		3.43 x 107		3.17 x 108
Total Ion Chromatogram (TIC) area			1.78 x 1011	1.20 x 1011	1.21 x 1011	3.41 x 1011	1.99 x 1011	9.69 x 1010	1.79 x 1011	2.66 x 1011	1.74 x 1011	4.61 x 1011	3.36 x 1011	3.13 x 1011	3.07 x 1011	3.39 x 1011	3.27 x 1011	2.48 x 1011	3.77 x 1011
Number of total VOCs 114
*Compounds identified for the first time in spirulina food supplements (12)
#Compounds identified in all samples (16)

## Sheet: Table S2_Final
Table S2: Peak areas of the volatile compounds identified in seventeen commercial Spirulinafood supplements using HS-SPME-GC/MS method and column B
			Sample number
Compound name	Level of Identification	Retention time (min)	S1	S2	S3	S4	S5	S6	S7	S8	S9	S10	S11	S12	S13	S14	S15	S16	S17
ALKANES
Tridecane	D	31.62										8.68 x 107	1.07 x 108	1.90 x 108
Pentadecane	A	33.42				1.97 x 109			1.99 x 108			1.69 x 109	2.01 x 109	2.01 x 109	3.21 x 108	9.36 x 108	9.10 x 108	4.34 x 108	1.20 x 109
Heptadecane	A	37.8	1.46 x 108	1.41 x 108	5.58 x 108		2.23 x 109	8.70 x 108	1.25 x 109	9.02 x 109	2.13 x 109					2.78 x 109	3.82 x 109	2.68 x 109	2.55 x 109
ALKENES
2,6,6-trimethylbicyclo[3.1.1]hept-2-ene (α-pinene)	F	22.5123	1.82 x 107
3,7,7-trimethylbicyclo[4.1.0]hept-2-ene (2-carene)	F	33.836				3.08 x 108									4.55 x 108
KETONES
Heptan-2-one	A	21.92				4.31 x 107		4.76 x 107	6.53 x 107	4.21 x 107	8.79 x 107	1.86 x 108	2.51 x 108	8.75 x 107	1.36 x 108	1.20 x 108	1.66 x 108	1.51 x 108	3.68 x 108
6-Methylheptan-2-one	D	23.54							7.36 x 107			1.17 x 108	1.22 x 108		2.51 x 108	1.77 x 108			7.24 x 107
6-Methylhept-5-en-2-one (sulcatone)	D	24.26			1.22 x 108	3.62 x 108	1.01 x 108	1.43 x 108	1.66 x 108	1.11 x 108	6.91 x 107	7.93 x 108	7.25 x 108		3.59 x 108	6.82 x 108	1.15 x 109		4.62 x 108
2,2,6-Trimethylcyclohexan-1-one	D	25.77	7.63 x 107	7.86 x 107	8.13 x 107	2.75 x 108	4.86 x 108	1.18 x 108	1.93 x 108		1.93 x 108	7.68 x 108	5.17 x 108		1.01 x 109	6.76 x 108			8.17 x 108
3,5,5-Trimethyl-cyclohex-2-en-1-one (isophorone)	D	26.33														1.81 x 108
3,4,4-Trimethyl-cyclohex-2-en-1-one	D	26.91					8.12 x 107					7.30 x 107
2-Pentyl-cyclopent-2-en-1-one	D	31.08
6,10-Dimethylundeca-5,9-dien-2-one (geranylacetone)	D	33.65				1.55 x 108	1.22 x 108					5.04 x 108	4.68 x 108	2.33 x 108	1.85 x 108	2.88 x 108	2.62 x 108	1.88 x 108	2.98 x 108
4-(2,6,6-trimethyl-1-cyclohexen-1-yl)-3-buten-2-one (β-ionone)	Α	35.02		8.88 x 107		6.56 x 108	6.73 x 108		5.36 x 108	6.21 x 108	9.28 x 108	1.00 x 109	1.76 x 109	1.27 x 108	1.26 x 109	8.33 x 108	4.02 x 108	4.42 x 108	8.60 x 108
4-(2,2,6-Trimethyl-7-oxabicyclo[4.1.0]heptan-1-yl)-but-3-en-2-one (β-ionone epoxide)	D	35.41					7.58 x 108				6.80 x 108
6-Methyl-hepta-3,5-dien-2-one	F	27.386			3.23 x 107							1.47 x 108	3.50 x 108
5-Methyl-3-propan-2-ylidenehex-4-en-2-one	F	28.3577			4.10 x 109	5.94 x 109	1.16 x 1010		2.48 x 109	9.78 x 108	5.56 x 108	4.30 x 109	4.96 x 109		1.17 x 1010	2.92 x 109	4.93 x 109	1.71 x 109	3.65 x 109
ALDEHYDES
Pentanal	D	16.36			1.92 x 107	1.65 x 107	1.48 x 107		3.87 x 107		4.44 x 107	2.64 x 107		3.00 x 107				8.70 x 107
Hexanal#	A	19.41	1.62 x 108	3.81 x 108	6.97 x 108	1.68 x 109	9.57 x 108	1.13 x 109	7.27 x 108	1.55 x 109	2.51 x 109	1.70 x 109	1.72 x 109	1.92 x 109	2.24 x 109	2.14 x 109	2.02 x 109	2.88 x 109	1.79 x 109
Furan-3-carbaldehyde	D	21.07												4.48 x 107
Heptanal	D	22.16				2.98 x 108	1.09 x 108	1.54 x 108	8.43 x 107	2.18 x 108	3.04 x 108	2.72 x 108	2.84 x 108	3.15 x 108	2.86 x 108	3.93 x 108	2.12 x 108	3.06 x 108	4.14 x 108
Hept-2-enal*	D	23.93				1.15 x 108				8.67 x 108								2.18 x 108
Benzaldehyde	A	24.36			1.69 x 108	5.78 x 107			8.86 x 107		6.99 x 107		4.57 x 108	3.67 x 108	1.85 x 108	3.18 x 108	1.34 x 108	5.82 x 108
Octanal*	D	24.63														5.08 x 107
Oct-2-enal	D	26.25								3.67 x 108				2.15 x 108
2,6,6-Trimethylcyclohex-2-ene-1-carbaldehyde (α-cyclocitral)	D	27.68												1.03 x 108
3,4-Dimethylbenzaldehyde	D	29.1					4.34 x 107
2,6,6-Trimethylcyclohexa-1,3-diene-1-carbaldehyde (safranal)	D	29.5			6.88 x 107	6.61 x 108	3.72 x 108	1.38 x 108	1.10 x 108	2.75 x 108	1.23 x 108	4.93 x 108	3.79 x 108	4.44 x 108	4.22 x 108	2.74 x 108	3.76 x 108	5.17 x 108	4.04 x 108
2,6,6-Trimethyl-1-cyclohexene-1-carbaldehyde (β-cyclocitral)	A	29.93		1.05 x 108	6.02 x 107	5.08 x 108	2.62 x 108	9.33 x 107	1.61 x 108	1.57 x 108	2.93 x 108	1.11 x 109	7.38 x 108	6.96 x 108	8.36 x 108	1.75 x 109		1.08 x 109	4.82 x 108
2-Methyl-3-phenylpropanal	D	30.52												3.96 x 108
Cyclohexanecarbaldehyde	F	23.9241			1.76 x 108		3.19 x 108	5.19 x 108	1.68 x 109		1.32 x 109	9.61 x 108	7.25 x 108	8.95 x 108	7.84 x 108	4.21 x 108	8.40 x 108		7.82 x 108
2,6-Dimethylbenzaldehyde	F	29.08			5.34 x 107
3,5-Dimethylbenzaldehyde	F	29.1										2.30 x 108		9.12 x 107		2.55 x 108
ALCOHOLS
Pentan-1-ol	A	18.65											3.06 x 107		3.15 x 107				2.16 x 107
Hexan-1-ol	A	21.37				5.90 x 108	1.96 x 107	1.15 x 108	1.55 x 108			1.58 x 108	7.80 x 108		1.20 x 109				1.68 x 109
Heptan-1-ol*	A	23.85				1.38 x 108						4.34 x 107	1.70 x 108		2.08 x 108				6.67 x 108
Oct-1-en-3-ol#	A	24.03	1.49 x 108	4.53 x 108	1.04 x 109	2.42 x 109	1.56 x 109	6.45 x 108	1.64 x 109	1.02 x 109	1.10 x 109	3.66 x 109	2.78 x 109	1.95 x 109	2.41 x 109	1.99 x 109	1.84 x 109	1.84 x 109	2.23 x 109
Octan-2-ol	D	24.45																	1.12 x 108
2-Ethylhexan-1-ol	D	25.22									9.31 x 107			8.91 x 107				2.60 x 108
Οct-2-en-1-ol	D	26.18			7.41 x 107	4.01 x 108	2.33 x 108		4.23 x 108	6.74 x 108	4.62 x 108	1.04 x 109	1.04 x 109	5.18 x 108	1.15 x 109	7.59 x 108	1.87 x 109	7.58 x 108	1.03 x 109
Octan-1-ol	A	26.09								3.77 x 107
3,7-Dimethylocta-1,6-dien-3-ol (linalool)	D	26.72				8.83 x 107
Heptan-2-ol	F	22.0651				8.00 x 107									3.20 x 108				4.01 x 108
Butan-1-ol	C	15.52								4.43 x 107
2,3-Dimethylcyclohexan-1-ol	F	27.7984			1.58 x 109	1.06 x 109			2.56 x 108	1.60 x 108		2.38 x 109	1.90 x 109	8.36 x 108		1.40 x 109	1.87 x 109	1.93 x 109	2.75 x 109
PYRAZINES
2,5-dimethylpyrazine	D	22.33													1.90 x 107
2,3,5-Trimethylpyrazine (trimethylpyrazine)	D	24.45			2.70 x 107		1.25 x 107					2.12 x 108
2,3,5,6-tetramethylpyrazine (tetramethylpyrazine)	D	26.24										4.10 x 108
2-Ethyl-3,5-dimethylpyrazine	F	26.0762			6.92 x 108		5.57 x 108
FURANS - FURANONES
2-Pentylfuran	D	23.79													7.90 x 107	1.12 x 108	1.17 x 108	1.51 x 108
3H-2-benzofuran-1-one	F	29.1064			5.13 x 107
OTHER
2-Butylpyridine	D	28.78							7.54 x 107
Propylcyclopropane	F	21.3739								8.81 x 107	1.29 x 108					4.56 x 108	3.02 x 108	9.49 x 107
5,5-dimethyl-4-propan-2-ylidene-1H-pyrazole	F	26.3152					9.20 x 108					8.40 x 108	1.38 x 109						1.18 x 109
Total Ion Chromatogram (TIC) area			1.43 x 1011	1.40 x 1011	1.71 x 1011	3.93 x 1011	2.44 x 1011	1.76 x 1011	2.40 x 1011	3.20 x 1011	2.25 x 1011	5.01 x 1011	4.20 x 1011	4.00 x 1011	4.15 x 1011	3.53 x 1011	3.27 x 1011	3.40 x 1011	4.39 x 1011
Compounds in bold have been detected only with column B
*Compounds identified for the first time in spirulina food supplements (3)
#Compounds identified in all samples (2)
Number of compounds detected only with column B: 14
Number of compounds detected with both columns: 39
